# Supplementary material for: β-Ketophosphonates with Pentalenofuran Scaffolds Linked to the Ketone Group for the Synthesis of Prostaglandin Analogs
Source: Int J Mol Sci. 2021 Jun 24;22(13):6787. doi: 10.3390/ijms22136787 (PMC8268005; doi:10.3390/ijms22136787)
Supplement: Supplementary file 1 [file ijms-22-06787-s001.zip]

Archive with 1 entries (1 files):
- ijms-1243296-supplementary.pdf
